# Supplementary material for: Umbilical cord separation time, predictors and healing complications in newborns with dry care
Source: PLoS One. 2020 Jan 10;15(1):e0227209. doi: 10.1371/journal.pone.0227209 (PMC6953818; doi:10.1371/journal.pone.0227209)
Supplement: S1 File — (XLS) [file pone.0227209.s001.xls]

## Sheet: Variables for analysis
N	wetted number	soap type	bathroom type	Number of bathrooms	body	diaper	cordon diameter	gauze	fall time	time in days	onphalitis	mother age	marital status	education	Student	Number of Revenues	Occupation	residence	basic health area	Nationality	chronic maternal pathology	TT	smoker	race	religion	month of birth	newborn sex	newborn weight	apgar minute	feeding type	type of birth	gestational age	parity	newborn pathology	GBS	STI	PROM>18H	intrapartum fever	Intrapartum antibiotics	Time of the second stage of labour	Chorioamnionitis	StS	hospital stay	Umbilical complications	granuloma and post-fall bleeding	Mild umbilical redness	Serous drainage	Purulence at the umbilicus	Umbilical edema
1							9.59	no	7695	5.34	no	28			no	below minimum wage		urban	Jaén N	Spanish				Caucasian		Mars	female	3000	9		natural birth	263	Multipara		negative	No	no	no	no	15	no	no
2	4	mild	parts	4	body yes	no	8.85	no	9745	6.77	no	29	single	secondary	no	above minimum wage .	professional without a university degree	urban	Jaén N	Spanish	no	yes	no	Caucasian	Catholic	June	female	2620	8	Mixed lactation	caesarean	268	primiparous	no	negative	No	no	no	yes	0	no	no	74.08	none	no	no	no	no	no
3	2	mild	mixed	2	body yes	yes	10.46	yes	5405	3.75	no	32	married	FP	no	above minimum wage .	unqualified manual	rural	Jaén	Spanish	yes	yes	no	Caucasian	Catholic	August	man	4120	10	Artificial lactation	caesarean	284	Multipara	no	negative	No	no	no	yes	0	no	no	134.5	Slight bleeding	no	no	no	no	no
4	4	mild	Immersion	2	body yes	yes	11.59	no	5672	3.94	no	37	married	secondary	no	above minimum wage .	qualified manual	rural	Jaén N	Spanish	no	yes	no	Caucasian	Catholic	June	female	3350	9	Breastfeeding	natural birth	284	Multipara	no	negative	No	no	no	no	50	no	no	48.66	Slight bleeding	no	no	no	no	no
5	3	mild	parts	3	body yes	no	7.32	no	7844	5.45	no	29	single	secondary	no	above minimum wage .	professional without a university degree	urban	Jaén N	Spanish	no	yes	no	Caucasian	Catholic	June	female	2280	8	Mixed lactation	caesarean	268	primiparous	hypoglycaemia	negative	No	no	no	yes	0	no	no	74.08	umbilical hernia	no	no	no	no	no
6	4	mild	mixed	7	body yes	no	11.58	no	14000	9.72	no	29	married	secondary	no	above minimum wage .	unqualified manual	rural	Jaén	Spanish	no	yes	no	Caucasian	Catholic	April	man	3740	7	Mixed lactation	natural birth	289	Multipara	no	positive	No	no	no	yes	10	no	no	64	none	no	yes	no	no	no
7	2	mild	Immersion	2	body yes	yes	10.35	no	5815	4.04	no	30	married	secondary	no	above minimum wage .	unqualified manual	rural	Jaén N	Spanish	no	yes	no	Caucasian	Catholic	May	female	3770	9	Breastfeeding	natural birth	284	Multipara	no	negative	No	no	no	no	130	no	no	29.42	none	no	yes	no	no	no
8	6	mild	mixed	6	body yes	yes	9.19	yes	8714	6.05	no	32	married	secondary	no	above minimum wage .	unqualified manual	urban	Jaén	Spanish	no	yes	no	Caucasian	Catholic	June	man	3750	9	Breastfeeding	natural birth	287	Multipara	no	negative	No	no	no	no	40	no	no	53	none	no	yes	no	no	no
9	5	mild	shower and immersion	3	body yes	yes	9.1	no	9765	6.78	no	24	single	secondary	no	below minimum wage	unqualified manual	urban	Jaén N	Spanish	no	yes	yes	Caucasian	Catholic	March	female	3230	9	Breastfeeding	natural birth	285	primiparous	no	negative	No	no	yes	no	138	no	no	38.7	Slight bleeding	no	yes	no	no	no
10	4	mild	parts	8	body yes	no	9.46	no	18428	12.8	no	27	married	university studies	no	above minimum wage .	professional with a university degree	urban	Jaén N	Spanish	yes	yes	no	Caucasian	Agnostic	June	man	3920	9	Breastfeeding	caesarean	286	primiparous	no	negative	No	no	no	yes	0	no	no	72.45	none	no	no	no	no	no
11	6	mild	absence	0	body yes	yes	7.71	yes	11006	7.64	no	38	married	university studies	no	above minimum wage .	unemployed	urban	Jaén	Spanish	no	yes	no	Caucasian	Catholic	June	man	3210	9	Breastfeeding	Instrumental	284	primiparous	no	positive	No	no	no	yes	140	no	no	38	none	no	no	no	no	no
12	2	mild	absence	0	body yes	yes		no	11145	7.74	no	32	married	university studies	no	above minimum wage .	professional with a university degree	rural	Jaén	Spanish	yes	yes	no	Caucasian	Catholic	November	female	3550	9	Breastfeeding	caesarean	280	primiparous	no	negative	No	yes	no	yes	0	no	no	64.5	Slight bleeding	no	no	no	no	no
13	1	mild	absence	0	body no	yes	9.27	no	6995	4.86	no	32	married	university studies	no	above minimum wage .	unemployed	urban	Jaén	Spanish	no	yes	no	Caucasian	Catholic	September	man	3710	9	Mixed lactation	natural birth	268	Multipara	no	negative	No	no	no	no	25	no	yes	44	Slight bleeding	no	no	no	no	no
14	3	mild	mixed	6	body no	yes	12.47	yes	13682	9.5	no	32	married	university studies	no	above minimum wage .	professional with a university degree	urban	Jaén N	Spanish	no	yes	no	Caucasian	Catholic	June	man	3530	9	Mixed lactation	caesarean	284	primiparous	no	negative	No	no	no	yes	135	no	no	144	none	no	yes	no	no	no
15	1	mild	parts	5	body yes	yes	12.33	no	8895	6.18	no	28	domestic partner	university studies	no	above minimum wage .	professional with a university degree	urban	Jaén N	Spanish	no	yes	no	Caucasian	Atea	July	man	3600	9	Breastfeeding	natural birth	291	primiparous	no	negative	No	no	no	no		no	no	38.5	Slight bleeding	no	yes	no	no	no
16	4	mild	parts	1	body yes	yes	8.24	yes	9030	6.27	no	34	married	university studies	no	above minimum wage .	unemployed	urban	Jaén	Spanish	no	yes	no	Caucasian	Catholic	May	man	3990	8	Mixed lactation	caesarean	283	primiparous	no	negative	No	no	yes	yes	90	no	no	61.5	Slight bleeding	no	yes	no	no	no
17	5	no mild	absence	0	body yes	yes	7.51	yes	16475	11.43	no	35	married	university studies	no	above minimum wage .	professional with a university degree	urban	Jaén S	Spanish	no	yes	no	Caucasian	Atea	June	man	3070	9	Mixed lactation	Instrumental	273	Multipara	icterus	negative	No	yes	no	yes	60	no	no	38	Slight bleeding	no	yes	no	no	no
18	2	mild	shower	2	body yes	yes	10.04	no	7783	5.4	no	28	married	secondary	no	above minimum wage .	unqualified manual	rural	Jaén	Spanish	yes	yes	no	Caucasian	Catholic	November	female	2870	9	Breastfeeding	natural birth	286	primiparous	no	negative	No	yes	yes	no	137	no	no	34.75	none	no	no	no	no	no
19	3	mild	shower	3	body yes	yes	7.94	yes	7780	5.4	no	29	married	secondary	no	above minimum wage .	professional without a university degree	rural	Jaén	Spanish	no	yes	no	Caucasian	Catholic	October	female	3150	9	Breastfeeding	Instrumental	280	primiparous	no	negative	No	yes	no	no	50	no	no	40.58	none	no	no	no	no	no
20	8	mild	shower	8	body no	no	11.41	no	18280	12.69	no	31	married	secondary	no	below minimum wage	professional without a university degree	urban	Jaén N	Spanish	no	yes	no	Caucasian	Catholic	June	man	3690	9	Mixed lactation	caesarean	275	Multipara	no	negative	No	no	no	yes	0	no	no	70.7	none	no	no	no	no	no
21	5	mild	shower	5	body no	no	7.8	no	7910	5.49	no	32	married	FP	no	above minimum wage .	unqualified manual	urban	Jaén N	Spanish	no	yes	no	Caucasian	Atea	April	female	4140	9	Mixed lactation	caesarean	289	primiparous	no	negative	No	no	no	yes	0	no	no	89.33	none	no	no	no	no	no
22	8	mild	shower	8	body yes	yes	19.1	no	12487	8.67	no	30	married	preschool studies-primarios	no	above minimum wage .	unqualified manual	urban	Jaén N	Spanish	no	yes	yes	Caucasian	Catholic	November	man	3070	9	Mixed lactation	natural birth	259	Multipara	no	unknown	No	yes	no	yes	36	no	no	51	none	no	no	no	no	no
23	2	mild	shower	2	body yes	yes	5.62	no	5777	4.01	no	32	married	FP	no	above minimum wage .	unemployed	urban	Jaén N	Spanish	yes	yes	no	Caucasian	Catholic	March	female	3430	9	Mixed lactation	natural birth	286	Multipara	no	negative	No	no	no	no	43	no	no	25.75	none	no	no	no	no	no
24	3	mild	shower	3	body yes	no	9.82	no	7940	5.51	no	32	married	secondary	no	above minimum wage .	unqualified manual	urban	Jaén N	Spanish	no	yes	no	Caucasian	Catholic	April	man	3720	9	Mixed lactation	Instrumental	280	primiparous	no	negative	No	no	yes	yes	220	no	no	32.16	none	no	no	no	no	no
25	3	mild	shower	3	body yes	yes	11.19	yes	13625	9.46	no	36	married	secondary	no	above minimum wage .	unqualified manual	urban	Jaén	Spanish	no	yes	no	Caucasian	Catholic	September	man	3570	7	Breastfeeding	natural birth	284	Multipara	no	negative	No	no	no	no	30	no	no	38.91	none	no	no	no	no	no
26	5	mild	shower	4	body yes	yes		no	8537	5.93	no	28	single	secondary	no	above minimum wage .	professional without a university degree	urban	Jaén N	Spanish	no	yes	no	Caucasian	Catholic	August	man	3670	9	Breastfeeding	natural birth	281	primiparous	no	negative	No	no	no	no	120	no	no	38.75	none	no	no	no	no	no
27	4	mild	shower	3	body yes	yes	9.1	yes	11774	8.18	no	32	married	secondary	no	above minimum wage .	professional without a university degree	urban	Jaén	Colombia	no	yes	no	mestizo	Catholic	June	female	3560	9	Mixed lactation	natural birth	290	Multipara	no	negative	No	no	no	no	30	no	yes	46.33	Slight bleeding	no	no	no	no	no
28	2	mild	shower	1	body no	yes	14.08	no	4588	3.19	no	24	single	FP	no	below minimum wage	unemployed	rural	Jaén	Spanish	no	yes	no	Caucasian	Catholic	August	female	3380	9	Mixed lactation	natural birth	291	primiparous	no	negative	No	no	no	no	20	no	no	45.17	Slight bleeding	no	no	no	no	no
29	1	mild	shower	1	body yes	yes	7.84	yes	4917	3.41	no	37	married	FP	no	above minimum wage .	unqualified manual	rural	Jaén	Spanish	yes	yes	no	Caucasian	Catholic	January	female	2650	8	Mixed lactation	natural birth	278	primiparous	no	negative	No	no	no	no	63	no	no	47	Slight bleeding	no	no	no	no	no
30	4	mild	shower	4	body yes	yes	13.76	no	10293	7.14	no	28	married	secondary	no	above minimum wage .	unemployed	rural	Jaén	Spanish	no	yes	no	Caucasian	Catholic	September	man	3750	9	Mixed lactation	Instrumental	286	primiparous	no	negative	No	no	no	yes	190	no	no	51	Slight bleeding	no	no	no	no	no
31	2	mild	shower	2	body yes	yes	8.04	yes	8730	6.06	no	31	married	secondary	no	above minimum wage .	unemployed	urban	Jaén	Spanish	no	yes	no	Caucasian	Catholic	July	female	3280	7	Breastfeeding	caesarean	284	primiparous	no	negative	No	no	no	yes	0	no	no	68.5	Slight bleeding	no	no	no	no	no
32	1	mild	shower	1	body yes	yes	11.48	yes	7138	4.96	no	34	single	secondary	no	above minimum wage .	qualified manual	rural	Jaén NE	Spanish	no	yes	no	Caucasian	Catholic	June	female	3360	9	Breastfeeding	Instrumental	275	primiparous	no	negative	No	no	no	no	130	no	no	40.83	Slight bleeding	no	no	no	no	no
33	4	mild	shower and immersion	4	body yes	yes	9.62	yes	15887	11.03	no	32	married	FP	no	above minimum wage .	unqualified manual	urban	Jaén	Spanish	no	yes	no	Caucasian	Catholic	March	female	3840	8	Mixed lactation	natural birth	290	primiparous	no	negative	No	no	no	yes	120	no	no	87.54	Slight bleeding	no	no	no	no	no
34	3	mild	shower	3	body no	yes	8.59	yes	7805	5.42	no	33	married	secondary	no	above minimum wage .	unqualified manual	urban	Jaén	Spanish	no	yes	no	Caucasian	Atea	July	man	3030	9	Breastfeeding	natural birth	276	primiparous	icterus	positive	No	no	no	yes	120	no	no	84.5	Slight bleeding	no	no	no	no	no
35	4	mild	shower	3	body no	yes	13.95	no	6645	4.61	no	33	married	secondary	no	above minimum wage .	professional without a university degree	rural	Jaén NE	Spanish	no	yes	no	Caucasian	Catholic	July	female	2940	9	Breastfeeding	natural birth	277	Multipara	no	negative	No	no	no	no	100	no	no	41.5	Slight bleeding	no	no	no	no	no
36	1	mild	shower	1	body no	yes	9.28	no	2840	1.97	no	18	single	preschool studies-primarios	no	below minimum wage	unemployed	rural	Jaén	Spanish	no	yes	no	Caucasian	EVANGELIC	September	man	3370	9	Breastfeeding	natural birth	276	Multipara	no	negative	No	no	no	no	20	no	no	37	umbilical hernia	no	no	no	no	no
37	2	mild	shower	2	body yes	yes	8.13	yes	7040	4.89	no	18	single	preschool studies-primarios	no	below minimum wage	unemployed	rural	Jaén	Spanish	no	yes	no	gypsy	EVANGELIC	October	man	2710	9	Breastfeeding	Instrumental	273	primiparous	no	negative	No	no	no	yes	25	no	no	41.3	none	no	yes	no	no	no
38	4	mild	shower	3	body no	no	10.83	yes	9853	6.84	no	30	married	FP	no	above minimum wage .	professional without a university degree	urban	Jaén S	Ecuator	no	yes	no	mestizo	Catholic	July	man	3290	9	Mixed lactation	natural birth	272	primiparous	hypoglycaemia	negative	No	no	no	no	107	no	no	112	none	no	yes	no	no	no
39	6	mild	shower	5	body yes	yes	8.74	no	9233	6.41	no	29	married	secondary	no	above minimum wage .	professional without a university degree	urban	Jaén N	Spanish	no	yes	yes	Caucasian	Catholic	March	female	3190	9	Mixed lactation	natural birth	288	primiparous	no	negative	No	no	no	no	47	no	yes	48	none	no	yes	no	no	no
40	2	mild	shower	2	body yes	yes	9.77	no	5405	3.75	no	28	married	secondary	no	above minimum wage .	unemployed	urban	Jaén N	Spanish	no	yes	no	Caucasian	Catholic	March	man	3310	9	Breastfeeding	natural birth	277	primiparous	no	negative	No	no	no	no	75	no	no	36	none	no	yes	no	no	no
41	2	mild	shower	2	body yes	yes	11.16	no	7152	4.97	no	31	married	FP	no	above minimum wage .	unqualified manual	urban	Jaén N	Spanish	no	yes	no	Caucasian	Atea	February	female	3450	9	Mixed lactation	natural birth	279	primiparous	no	negative	No	no	no	no	138	no	no	51.7	none	no	yes	no	no	no
42	7	mild	shower	4	body yes	yes	9.35	yes	17240	11.97	no	28	single	secondary	no	below minimum wage	unqualified manual	rural	Jaén S	Spanish	no	yes	yes	Caucasian	Atea	March	man	3910	9	Breastfeeding	natural birth	286	primiparous	no	negative	No	yes	no	yes	125	no	no	38.5	umbilical hernia	no	yes	no	no	no
43	4	mild	shower	4	body yes	yes	9.46	yes	11060	7.68056	no	36	married	FP	no	above minimum wage .	qualified manual	rural	Jaén	Spanish	no	yes	no	Caucasian	Catholic	May	man	2820	9	Breastfeeding	natural birth	268	Multipara	no	negative	No	no	no	no	20	no	no	48	Slight bleeding	no	yes	no	no	no
44	4	mild	shower	3	body yes	yes	10.24	yes	6560	4.55	no	34	married	secondary	no	above minimum wage .	unqualified manual	rural	Jaén	Spanish	no	yes	no	Caucasian	Catholic	January	man	3040	9	Breastfeeding	Instrumental	270	primiparous	icterus	negative	No	no	no	no	60	no	no	50	Slight bleeding	no	yes	no	no	no
45	2	mild	shower	2	body no	no	13.96	yes	5715	3.96	no	34	married	secondary	no	above minimum wage .	unemployed	rural	Jaén	Spanish	yes	yes	no	Caucasian	Catholic	June	female	4000	9	Mixed lactation	Instrumental	280	Multipara	hypoglycaemia	negative	No	no	no	no	40	no	no	48	Slight bleeding	no	yes	no	no	no
46	8	mild	shower	8	body yes	yes	11.25	no	10910	7.58	no	33	divorced	secondary	no	above minimum wage .	unemployed	urban	Jaén N	Spanish	no	yes	no	Caucasian	Catholic	November	man	3350	9	Breastfeeding	caesarean	273	Multipara	no	negative	No	no	no	yes	0	no	no	74.42	Slight bleeding	no	yes	no	no	no
47	4	mild	shower	4	body no	yes	7.63	no	11185	7.77	no	22	single	preschool studies-primarios	no	above minimum wage .	unemployed	urban	Jaén N	Spanish	no	yes	no	Caucasian	Catholic	July	man	2530	9	Breastfeeding	natural birth	278	Multipara	no	negative	No	no	no	no	55	no	no	30	Slight bleeding	no	yes	no	no	no
48	3	mild	shower	3	body yes	yes	8.06	no	10795	7.49	no	27	married	FP	no	above minimum wage .	professional without a university degree	rural	Jaén N	Spanish	no	yes	no	Caucasian	Catholic	January	female	3000	9	Mixed lactation	natural birth	274	primiparous	no	negative	No	no	no	no	60	no	no	37	Slight bleeding	no	yes	no	no	no
49	4	mild	shower	4	body yes	yes	13.85	yes	9895	6.87	no	34	married	FP	no	above minimum wage .	unqualified manual	urban	Jaén	Spanish	no	yes	no	Caucasian	Catholic	June	female	3540	9	Mixed lactation	caesarean	267	primiparous	no	negative	No	no	no	yes	0	no	no	69.5	Slight bleeding	no	yes	no	no	no
50	2	mild	shower	1	body yes	yes	10.27	yes	8764	6.08	no	31	married	secondary	no	above minimum wage .	professional without a university degree	urban	Jaén	Spanish	yes	yes	no	Caucasian	Catholic	March	man	3690	9	Mixed lactation	natural birth	270	Multipara	hypoglycaemia	negative	No	no	no	no	155	no	no	44.58	Slight bleeding	no	yes	no	no	no
51	4	mild	shower	4	body yes	yes	9.11	yes	7165	4.97569	no	27	domestic partner	secondary	no	below minimum wage	professional without a university degree	rural	Jaén S	Spanish	no	yes	no	Caucasian	Catholic	June	man	3600	9	Breastfeeding	natural birth	284	Multipara	groin abscess	negative	No	no	no	no	20	no	no	47	granuloma+Slight bleeding	yes	yes	yes	no	no
52	6	mild	shower	4	body no	yes	9.45	no	8270	5.74	yes	32	divorced	secondary	no	above minimum wage .	unemployed	urban	Jaén N	Spanish	no	yes	no	Caucasian	Atea	June	female	3310	9	Breastfeeding	natural birth	283	Multipara	no	negative	No	no	no	no	5	no	yes	48	none	no	yes	yes	yes	yes
53	3	mild	shower	3	body yes	yes	11.51	no	8410	5.84	yes	29	married	FP	no	above minimum wage .	unqualified manual	urban	Jaén N	Spanish	yes	yes	no	Caucasian	Catholic	August	female	3590	7	Breastfeeding	natural birth	286	Multipara	no	negative	No	no	no	yes	110	no	yes	28	none	no	yes	no	no	yes
54	9	mild	shower	8	body no	no	14.12	no	19095	13.26	no	33	married	university studies	no	above minimum wage .	professional with a university degree	rural	Jaén	Spanish	yes	yes	no	Caucasian	Catholic	July	man	3840	8	Mixed lactation	caesarean	269	Multipara	no	positive	No	no	no	yes	0	no	no	75.42	none	no	no	no	no	no
55	9	mild	shower	9	body yes	yes	8.55	no	14337	9.95	no	29	married	university studies	no	above minimum wage .	professional with a university degree	rural	Jaén	Spanish	no	yes	no	Caucasian	Catholic	June	female	2150	9	Mixed lactation	Instrumental	264	Multipara	no	negative	No	no	no	no	13	no	no	89.75	none	no	no	no	no	no
56	8	mild	shower	8	body no	yes	8.31	yes	11145	7.74	no	34	married	university studies	no	above minimum wage .	professional without a university degree	rural	Jaén	Spanish	no	yes	yes	Caucasian	Catholic	June	female	3190	9	Breastfeeding	natural birth	281	Multipara	no	negative	No	no	no	no	15	no	no	49.25	none	no	no	no	no	no
57	1	mild	shower	1	body yes	yes	11.05	yes	3610	2.51	no	30	married	university studies	no	above minimum wage .	professional with a university degree	rural	Jaén	Spanish	no	yes	no	Caucasian	Catholic	July	female	3470	9	Breastfeeding	natural birth	281	primiparous	no	negative	No	no	no	no	40	no	no	52.5	none	no	no	no	no	no
58	5	mild	shower	5	body no	no	6.93	no	9015	6.26	no	32	domestic partner	university studies	no	above minimum wage .	professional with a university degree	urban	Jaén N	Spanish	yes	yes	no	Caucasian	Catholic	June	man	3360	9	Mixed lactation	caesarean	273	primiparous	no	negative	No	no	no	yes	0	no	no	85.75	none	no	no	no	no	no
59	5	mild	shower	5	body no	yes	11.69	yes	10005	6.94	no	39	married	university studies	no	above minimum wage .	professional with a university degree	urban	Jaén N	Spanish	yes	yes	no	Caucasian	Catholic	July	female	3190	9	Mixed lactation	caesarean	278	primiparous	no	negative	No	no	no	no	0	no	no	96	none	no	no	no	no	no
60	8	mild	shower	8	body yes	yes	9.28	no	10847	7.53	no	31	married	university studies	no	above minimum wage .	professional without a university degree	urban	Jaén N	Spanish	no	yes	no	Caucasian	Catholic	May	female	3770	9	Breastfeeding	natural birth	276	Multipara	no	negative	No	no	no	no	98	no	no	27.7	none	no	no	no	no	no
61	1	mild	shower	1	body yes	yes	13.18	yes	6030	4.18	no	40	married	university studies	no	above minimum wage .	unemployed	urban	Jaén	Spanish	yes	yes	no	Caucasian	Atea	June	female	2780	9	Artificial lactation	natural birth	272	Multipara	no	negative	No	no	no	yes	30	no	no	33	none	no	no	no	no	no
62	2	mild	shower	1	body yes	yes	11.02	yes	5035	3.5	no	30	married	university studies	no	above minimum wage .	professional with a university degree	urban	Jaén	Spanish	no	yes	no	Caucasian	Catholic	July	man	3220	9	Artificial lactation	natural birth	276	primiparous	no	negative	No	no	no	yes	120	no	no	31.17	none	no	no	no	no	no
63	1	mild	shower	1	body yes	yes	8.34	yes	9843	6.84	no	34	domestic partner	university studies	no	above minimum wage .	professional with a university degree	urban	Jaén N	Spanish	yes	yes	no	Caucasian	Atea	September	man	4100	7	Breastfeeding	natural birth	288	Multipara	no	positive	No	yes	no	yes	5	no	yes	91.5	Slight bleeding	no	no	no	no	no
64	1	mild	shower	1	body yes	yes	11.15	yes	8550	5.93	no	30	married	university studies	no	above minimum wage .	professional without a university degree	urban	Jaén	Spanish	no	yes	no	Caucasian	Catholic	June	man	2600	9	Breastfeeding	caesarean	268	primiparous	no	negative	No	no	no	yes	0	no	no	76	Slight bleeding	no	no	no	no	no
65	3	mild	shower	2	body yes	yes	9.99	yes	8645	6	no	36	single	university studies	no	above minimum wage .	professional with a university degree	urban	Jaén	Spanish	yes	yes	no	Caucasian	Atea	September	man	3420	9	Breastfeeding	natural birth	278	Multipara	no	negative	No	no	no	no	15	no	no	31.5	Slight bleeding	no	no	no	no	no
66	5	mild	shower	3	body yes	yes	6.92	yes	8805	6.11	no	46	married	university studies	no	above minimum wage .	unemployed	rural	Jaén	Colombia	yes	yes	no	mestizo	Catholic	July	female	3450	9	Breastfeeding	Instrumental	286	primiparous	no	negative	No	no	no	yes	120	no	no	43.5	granuloma	no	no	no	no	no
67	6	mild	shower	4	body yes	yes	7.47	no	9126	6.34	no	32	married	university studies	no	above minimum wage .	professional with a university degree	urban	Jaén S	Spanish	no	yes	no	Caucasian	Catholic	October	man	2890	9	Breastfeeding	natural birth	270	primiparous	metabolopathy	negative	No	yes	no	no	88	no	no	53	granuloma	no	no	no	no	no
68	7	mild	shower	7	body yes	yes	9.12	yes	16320	11.33	no	32	single	university studies	no	above minimum wage .	professional without a university degree	rural	Jaén N	Spanish	yes	yes	no	Caucasian	Catholic	February	man	4080	8	Mixed lactation	caesarean	290	primiparous	no	negative	No	no	no	yes	0	no	no	89	granuloma+Slight bleeding	yes	no	no	no	no
69	5	mild	shower	3	body yes	yes	11.82	no	7300	5.07	no	32	domestic partner	university studies	no	above minimum wage .	professional with a university degree	rural	Jaén	Spanish	no	yes	no	Caucasian	Atea	October	man	4420	9	Mixed lactation	Instrumental	281	primiparous	no	positive	No	yes	no	yes	80	no	no	39.66	none	no	yes	no	no	no
70	10	mild	shower	10	body yes	yes	9.31	yes	14325	9.94792	no	35	married	university studies	no	above minimum wage .	professional with a university degree	urban	Jaén N	Spanish	no	yes	no	Caucasian	Catholic	May	man	3240	9	Breastfeeding	natural birth	269	Multipara	no	positive	No	no	no	yes	10	no	yes	79	none	no	yes	no	no	no
71	2	mild	shower	2	body no	no	9.13	yes	6800	4.72	no	33	married	university studies	no	above minimum wage .	professional without a university degree	urban	Jaén S	Spanish	no	yes	no	Caucasian	Catholic	March	man	3680	9	Breastfeeding	Instrumental	287	primiparous	no	positive	No	no	no	yes	210	no	no	42.25	none	no	yes	no	no	no
72	13	mild	shower	7	body yes	yes	8.59	yes	12000	8.3	no	33	married	university studies	no	above minimum wage .	professional with a university degree	urban	Jaén	Spanish	yes	yes	no	Caucasian	Catholic	October	man	4650	9	Breastfeeding	natural birth	290	Multipara	no	negative	No	no	no	no	90	no	no	45	none	no	yes	no	no	no
73	11	mild	shower	9	body yes	yes		yes	15540	10.79	no	30	married	university studies	no	above minimum wage .	professional with a university degree	rural	Jaén	Spanish	no	yes	no	Caucasian	Catholic	March	man	3170	9	Mixed lactation	natural birth	279	primiparous	no	negative	No	no	no	no	15	no	no	51.75	Slight bleeding	no	yes	yes	no	no
74	2	mild	shower	2	body yes	yes	11.04	no	5370	3.73	no	30	married	university studies	no	above minimum wage .	professional with a university degree	rural	Jaén	Spanish	no	yes	no	Caucasian	Catholic	July	female	3260	9	Mixed lactation	Instrumental	283	primiparous	no	negative	No	no	yes	no	125	no	no	65.92	Slight bleeding	no	yes	no	no	no
75	9	mild	shower	1	body yes	yes	8.38	no	10000	6.94	no	25	married	university studies	no	above minimum wage .	unqualified manual	urban	Jaén N	Spanish	yes	yes	no	Caucasian	Catholic	November	female	3320	9	Breastfeeding	natural birth	281	primiparous	no	positive	No	no	no	yes	5	no	no	39.33	Slight bleeding	no	yes	no	no	no
76	5	mild	shower	5	body no	no	8.23	no	8757	6.08	no	29	single	university studies	no	above minimum wage .	unemployed	urban	Jaén N	Spanish	no	yes	no	Caucasian	Catholic	July	man	2830	10	Mixed lactation	natural birth	279	primiparous	icterus	negative	No	yes	no	yes	165	no	no	91	Slight bleeding	no	yes	no	no	no
77	1	mild	shower	1	body no	no	8.26	no	5940	4.13	no	35	single	university studies	no	above minimum wage .	professional with a university degree	urban	Jaén	Spanish	no	yes	no	Caucasian	Catholic	August	female	3090	8	Breastfeeding	natural birth	286	primiparous	no	negative	No	no	no	no	90	no	no	32.75	Slight bleeding	no	yes	no	no	no
78	5	mild	shower	5	body no	yes	8.22	no	6840	4.75	no	31	married	university studies	no	above minimum wage .	professional with a university degree	urban	Jaén N	Spanish	no	yes	no	Caucasian	Agnostic	November	female	2880	9	Breastfeeding	natural birth	290	primiparous	no	negative	No	no	no	no	220	no	no	114.8	granuloma+Slight bleeding	yes	yes	no	no	no
79	4	mild	shower	4	body yes	yes	7.37	no	16080	11.17	no	30	married	university studies	no	above minimum wage .	professional with a university degree	urban	Jaén N	USA	no	yes	no	Caucasian	Atea	November	female	4050	9	Breastfeeding	natural birth	278	primiparous	no	negative	No	no	no	no	15	no	no	33	granuloma+Slight bleeding	yes	yes	no	no	no
80	4	mild	shower	4	body yes	yes	11.65	yes	7140	4.95	yes	42	married	university studies	no	above minimum wage .	professional with a university degree	urban	Jaén N	Spanish	no	yes	no	Caucasian	Atea	September	female	3770	9	Breastfeeding	natural birth	278	Multipara	no	negative	No	no	no	no	30	no	no	29	none	no	yes	no	no	no
81	9	mild	shower	2	body yes	yes	8.81	yes	7440	5.12	yes	34	married	university studies	no	above minimum wage .	professional with a university degree	urban	Jaén	Spanish	no	yes	no	Caucasian	Atea	October	man	3610	8	Breastfeeding	natural birth	290	Multipara	no	negative	No	no	no	no	50	no	no	64.58	none	no	yes	yes	no	no
82	3	mild	Immersion	3	body yes	no	12.85	yes	11160	7.75	no	27	single	secondary	no	below minimum wage	unqualified manual	rural	Jaén	Spanish	no	yes	no	Caucasian	Atea	January	man	3590	8	Breastfeeding	natural birth	288	primiparous	icterus	negative	No	no	no	no	85	no	no	44.5	none	no	no	no	no	no
83	3	mild	Immersion	3	body yes	yes	7.15	no	8720	6.05	no	26	single	FP	no	below minimum wage	unemployed	urban	Jaén N	Spanish	no	yes	no	Caucasian	Catholic	November	female	2860	9	Breastfeeding	natural birth	286	Multipara	no	negative	No	no	no	no	5	no	no	34	none	no	no	no	no	no
84	7	mild	Immersion	6	body yes	yes	10.2	no	9535	6.62	no	27	single	FP	no	above minimum wage .	unqualified manual	rural	Jaén NE	Spanish	no	yes	yes	Caucasian	Catholic	January	female	3660	9	Breastfeeding	natural birth	288	primiparous	no	negative	No	no	no	no	155	no	no	42	none	no	no	no	no	no
85	5	mild	Immersion	5	body yes	yes	9.26	yes	14532	10.09	no	26	married	secondary	no	above minimum wage .	professional without a university degree	rural	Jaén	Spanish	no	yes	no	Caucasian	Catholic	April	female	4000	9	Mixed lactation	caesarean	288	primiparous	no	positive	No	no	no	yes	0	no	no	74.25	Slight bleeding	no	no	no	no	no
86	6	mild	Immersion	6	body yes	yes		no	10575	7.34	no	22	single	preschool studies-primarios	no	below minimum wage	unqualified manual	urban	Jaén N	Spanish	no	yes	yes	Caucasian	Catholic	April	female	2700	9	Mixed lactation	natural birth	285	Multipara	renal atrophy	negative	No	no	no	no	10	no	no	35	Slight bleeding	no	no	no	no	no
87	5	mild	Immersion	5	body yes	yes	5.13	no	7660	5.32	no	25	married	FP	no	above minimum wage .	unqualified manual	urban	Jaén N	Spanish	yes	yes	no	Caucasian	Catholic	March	female	2970	10	Mixed lactation	natural birth	289	Multipara	no	negative	No	yes	no	yes	20	no	no	44.6	Slight bleeding	no	no	no	no	no
88	9	mild	Immersion	9	body yes	yes	10.48	no	12710	8.83	no	32	married	FP	no	above minimum wage .	unemployed	urban	Jaén N	Spanish	no	yes	no	Caucasian	Catholic	October	female	2790	8	Breastfeeding	caesarean	252	Multipara	immaturity	negative	No	yes	no	yes	0	no	no	207	Slight bleeding	no	no	no	no	no
89	4	mild	Immersion	4	body yes	yes	9.16	yes	7982	5.54	no	28	married	FP	no	above minimum wage .	qualified manual	rural	Jaén	Spanish	yes	yes	no	Caucasian	Catholic	April	female	3490	9	Breastfeeding	Instrumental	283	Multipara	icterus	negative	No	yes	yes	no	53	no	no	40	none	no	yes	no	no	no
90	3	mild	Immersion	3	body yes	yes	9.41	no	6520	4.52	no	32	married	FP	no	above minimum wage .	qualified manual	urban	Jaén N	Spanish	no	yes	yes	gypsy	Atea	February	man	3040	9	Breastfeeding	natural birth	271	primiparous	no	negative	No	yes	no	no	60	no	no	50	Slight bleeding	no	yes	no	no	no
91	5	mild	Immersion	5	body yes	yes	10.45	no	6680	4.64	no	34	single	secondary	no	above minimum wage .	professional without a university degree	urban	Jaén N	Spanish	no	yes	yes	Caucasian	Catholic	October	female	2770	9	Mixed lactation	natural birth	287	primiparous	no	negative	No	yes	no	no	25	no	no	30	Slight bleeding	no	yes	no	no	no
92	8	mild	Immersion	5	body yes	yes	11.64	no	10167	7.06	no	32	married	secondary	no	above minimum wage .	qualified manual	rural	Jaén N	Spanish	no	yes	yes	Caucasian	Catholic	April	female	3810	9	Artificial lactation	natural birth	291	Multipara	no	negative	No	no	no	no	5	no	no	41	granuloma	no	yes	no	no	no
93	7	mild	Immersion	7	body yes	yes	7.5	no	10365	7.2	no	27	married	university studies	no	above minimum wage .	professional with a university degree	urban	Jaén N	Spanish	no	yes	no	Caucasian	Catholic	October	man	3060	9	Breastfeeding	natural birth	289	primiparous	no	positive	No	no	no	yes	90	no	no	45.75	none	no	no	no	no	no
94	4	mild	Immersion	4	body yes	yes	8.13	no	9135	6.34	no	33	married	university studies	no	above minimum wage .	unqualified manual	urban	Jaén N	Spanish	no	yes	no	Caucasian	Catholic	October	female	2970	7	Mixed lactation	Instrumental	279	primiparous	no	negative	No	no	yes	no	105	no	no	38	Slight bleeding	no	no	no	no	no
95	2	mild	Immersion	2	body yes	yes	11.64	no	5290	3.67	no	26	married	university studies	no	above minimum wage .	professional with a university degree	urban	Jaén N	Spanish	no	yes	no	Caucasian	Catholic	October	man	2840	9	Breastfeeding	natural birth	272	primiparous	no	negative	No	no	no	no	40	no	no	45	Slight bleeding	no	no	no	no	no
96	2	mild	Immersion	2	body yes	yes	8.23	no	8020	5.57	no	37	single	university studies	no	above minimum wage .	professional with a university degree	urban	Jaén N	Spanish	no	yes	no	Caucasian	Catholic	October	man	2870	9	Mixed lactation	natural birth	280	primiparous	no	negative	No	no	no	no	50	no	no	56	Slight bleeding	no	no	no	no	no
97	3	mild	Immersion	3	body yes	no	6.84	no	8105	5.63	no	36	married	university studies	no	above minimum wage .	professional with a university degree	urban	Jaén	Spanish	yes	yes	no	Caucasian	Agnostic	May	female	3020	9	Breastfeeding	Instrumental	291	primiparous	no	negative	No	no	no	no	230	no	yes	72.42	Slight bleeding	no	no	no	no	no
98	3	mild	Immersion	3	body no	yes	11.13	no	9235	6.41	no	39	divorced	university studies	no	above minimum wage .	professional with a university degree	urban	Jaén N	Spanish	no	yes	no	Caucasian	Catholic	July	female	2730	9	Mixed lactation	natural birth	275	Multipara	no	positive	No	no	no	yes	5	no	no	44.5	granuloma+Slight bleeding	yes	no	no	no	no
99	11	mild	Immersion	8	body yes	yes	9.54	no	14940	10.38	no	32	married	university studies	no	above minimum wage .	unemployed	urban	Jaén N	Spanish	no	yes	no	Caucasian	Catholic	January	man	3140	9	Mixed lactation	natural birth	288	Multipara	no	negative	No	yes	no	yes	5	no	no	55	none	no	yes	no	no	no
100	3	mild	Immersion	3	body yes	no	7.46	no	9910	6.88	no	38	married	university studies	no	above minimum wage .	professional with a university degree	urban	Jaén N	Spanish	yes	yes	no	Caucasian	Agnostic	November	female	3500	9	Breastfeeding	natural birth	284	Multipara	no	negative	No	no	no	no	10	no	yes	36.5	none	no	yes	no	no	no
101	13	mild	Immersion	5	body yes	yes	11.13	no	10065	6.99	no	37	married	university studies	no	above minimum wage .	professional with a university degree	urban	Jaén N	Spanish	no	yes	yes	Caucasian	Agnostic	October	man	2700	9	Mixed lactation	natural birth	279	Multipara	no	positive	No	no	no	yes	60	no	yes	50.3	Slight bleeding	no	yes	no	no	no
102	3	mild	Immersion	3	body yes	no	11.16	no	7638	5.3	no	40	married	university studies	no	above minimum wage .	professional with a university degree	rural	Jaén N	Spanish	no	yes	no	Caucasian	Catholic	November	man	4060	9	Mixed lactation	Instrumental	279	primiparous	no	negative	No	no	no	no	200	no	no	49	Slight bleeding	no	yes	no	no	no
103	1	mild	Immersion	1	body yes	yes	9.59	yes	10390	7.22	no	30	married	university studies	no	above minimum wage .	professional with a university degree	urban	Jaén	Spanish	no	yes	no	Caucasian	Catholic	April	female	2900	9	Breastfeeding	natural birth	285	Multipara	no	positive	No	no	no	yes	15	no	no	30.5	Slight bleeding	no	yes	no	no	no
104	3	mild	Immersion	1	body yes	yes	11.02	yes	7750	5.37	no	34	single	university studies	no	above minimum wage .	professional with a university degree	urban	Jaén	Spanish	no	yes	no	Caucasian	Catholic	May	man	3000	9	Breastfeeding	natural birth	269	Multipara	no	negative	No	no	no	no	15	no	no	36	Slight bleeding	no	yes	no	no	no
105	4	mild	Immersion	4	body yes	yes	10.55	yes	12673	8.80069	no	36	married	university studies	no	above minimum wage .	professional without a university degree	urban	Jaén	Spanish	no	yes	no	Caucasian	Catholic	June	female	3610	9	Breastfeeding	natural birth	286	Multipara	no	negative	No	no	no	no	30	no	no	34	Slight bleeding	no	yes	no	no	no
106	4	mild	Immersion	4	body yes	yes	10.46	no	9465	6.57	no	33	married	university studies	no	above minimum wage .	professional with a university degree	urban	Jaén N	Spanish	yes	yes	no	Caucasian	Catholic	May	man	3510	4	Breastfeeding	natural birth	288	primiparous	no	negative	No	no	no	no	105	no	no	27.42	granuloma+Slight bleeding	yes	yes	no	no	no
[truncated: 8 more columns]

## Sheet: Variables
NAME	LABEL	VALUE
wetted number	number cures	number
soap type	soap type	0, no mild. 1: mild
bathroom type	bathroom type	0, Immersion. 1 shower. 2 mixed. 3 parts. 4 absence. 5, shower and immersion
Number of bathrooms	Number of bathrooms	number
body	body	0, body no, 1 body yes
diaper	diaper	0, no. 1, yes
cordon diameter	cordon diameter	mm
gauze	gauze	0, no. 1, yes
fall time	fall time	minutes
time in days	time in days	days
onphalitis	onphalitis	0, no. 1, yes
mother age	mother age	years
marital status	marital status	0, single. 1 married. 2, divorced. 3, domestic partner. 4, widowed
education	education	0, illiterate. 1, no studies, 2, preschool studies.3, FP. 4, secondary. 5 , university studies
Student	Student	0, no. 1, yes
Number of Revenues	Number of Revenues	0, below minimum wage. 1, above minimum wage
Occupation	Occupation	0, unqualified manual. 1, qualified manual. 2, professional without a university degree. 3, prof. with university degree. 4, unemployed.
residence	residence	0, rural. 1, urban
basic health area	basic health area	1, Jaén. 2 Jaén N. 3, Jaén S. 4, Jaén NE
Nationality	Nationality	1, Spanish. 2, Colombia. 3, Ecuator. 4, USA
chronic maternal pathology	chronic maternal pathology	0, no. 1, yes
Immunization TT	TT	0, no. 1, yes
smoker	smoker	0, no. 1, yes
race	race	1, Caucasian. 2, African.3, Asian. 4, mestizo. 5, gypsy
religion	religion	{1, Catholic. 2 = "EVANGELIC". 3 = "Muslims". 4 = "Jehová".5 = "Atea".6 = "others". 7 = "Agnostic"
month of birth	month of birth	1, January …12, December
newborn sex	newborn sex	0, man. 1, female
newborn weight	newborn weight	grams
apgar minute	apgar minute	number
feeding type	feeding type	1, Breastfeeding. 2 Mixed lactation. 3, Artificial lactation
type of birth	type of birth	1, natural birth. 2, instrumental. 3, caesarean
gestational age	gestational age	days
parity	parity	0, Multipara- 1, primiparous
newborn pathology	newborn pathology	0, no. 1, yes
GBS	GBS	0, negative. 1, positive. 2, unknown
STI	STI	0, no. 1, yes
premature rupture of membranes of more than 18 hours	PROM>18H	0, no. 1, yes
intrapartum fever> 38ºC	intrapartum fever	0, no. 1, yes
Intrapartum antibiotics	Intrapartum antibiotics	0, no. 1, yes
Time of the second stage of labour	Time of the second stage of labour	Minutes
Chorioamnionitis	Chorioamnionitis	0, no. 1, yes
Skin-to-skin contact at birth	StS	0, no. 1, yes
Length of hospital stay	hospital stay	hours
Umbilical complications	Umbilical complications	0, none, 1, Slight bleeding. 2, granuloma. 3, granuloma and slight bleeding. 4, umbilical hernia
granuloma and post-fall bleeding	granuloma and post-fall bleeding	0, no. 1, yes
Mild umbilical redness	Mild umbilical redness	0, no. 1, yes
Serous drainage	Serous drainage	0, no. 1, yes
Purulence at the umbilicus	Purulence at the umbilicus	0, no. 1, yes
Umbilical edema	Umbilical edema	0, no. 1, yes
Local heat	Local heat	0, no. 1, yes
Local pain	Local pain	0, no. 1, yes
Umbilical bad smell	Umbilical bad smell	0, no. 1, yes
Organisms cultured from blood	Organisms cultured from blood	0, negative. 1. positive. 2, not done
Organisms cultured from drainage	Organisms cultured from drainage	0, negativo. 1. positivo. 2, no realizado
cover navel	cover navel	0, not cover. 1, cover
hemorrhage	hemorrhage	0, no. 1, yes
umbilical granuloma	umbilical granuloma	0, no. 1, yes
Hospital of birth	Hospital of birth	1, Jaén. 2, Linares
